# Supplementary material for: Intervention Effectiveness of Health Behaviors During COVID‐19: A Systematic Review and a Network Meta‐Analysis
Source: Psych J. 2025 Sep 29;14(6):841–52. doi: 10.1002/pchj.70054 (PMC12702596; doi:10.1002/pchj.70054)
Supplement: Supplementary file 4 — Data S4: Supporting Information. [file PCHJ-14-841-s004.xls]

## Sheet: Sheet1
Study	Country/region	Outcome	Studytype	Age	Gender (%)	BI	health	Format	Intervention	Measurement of outcome	Type, duration and frequency of interventions
Ahn et al., 2021	USA	Social distancing	RCT			behavior	PHB	online	psychological intervention	Social Distancing Behavior scale	“If-then” planning for 3 weeks; participants could access the “if-then” plans online every day
Alotaibi et al., 2021（1）	KWT	Health behavior	RCT	20.9	96.4	intention	HPB	online	health education	COVID-19 Healthy Lifestyle Promotion Scale	Brochure group: Participants received brochures related to health lifestyle promotion for 2 weeks.
Alotaibi et al., 2021（2）	KWT	Healthy nutrition	RCT	20.9	96.4	intention	HPB	online	health education	COVID-19 Healthy Lifestyle Promotion Scale	Brochure group: Participants received brochures related to health lifestyle promotion for 2 weeks.
Alotaibi et al., 2021（3）	KWT	COVID-19 vaccine	RCT	20.9	96.4	intention	HPB	online	health education	COVID-19 Healthy Lifestyle Promotion Scale	Brochure group: Participants received brochures related to health lifestyle promotion for 2 weeks.
Alotaibi et al., 2021（4）	KWT	Health behavior	RCT	20.9	96.4	intention	HPB	online	health education	COVID-19 Healthy Lifestyle Promotion Scale	Instagram group, 2 weeks
Alotaibi et al., 2021（5）	KWT	Healthy nutrition	RCT	20.9	96.4	intention	HPB	online	health education	COVID-19 Healthy Lifestyle Promotion Scale	Instagram group, 2 weeks
Alotaibi et al., 2021（6）	KWT	COVID-19 vaccine	RCT	20.9	96.4	intention	HPB	online	health education	COVID-19 Healthy Lifestyle Promotion Scale	Instagram group, 2 weeks
Alotaibi et al., 2021（7）	KWT	Health behavior	RCT	20.9	96.4	intention	HPB	online	health education	COVID-19 Healthy Lifestyle Promotion Scale	online interactive educational workshop group, 2 weeks
Alotaibi et al., 2021（8）	KWT	Healthy nutrition	RCT	20.9	96.4	intention	HPB	online	health education	COVID-19 Healthy Lifestyle Promotion Scale	online interactive educational workshop group, 2 weeks
Alotaibi et al., 2021（9）	KWT	COVID-19 vaccine	RCT	20.9	96.4	intention	HPB	online	health education	COVID-19 Healthy Lifestyle Promotion Scale	online interactive educational workshop group, 2 weeks
Alothman et al., 2022	KSA	Physical activity	RCT	35.55	17.95	behavior	HPB	online	health education	Global Physical Activity Questionnaire	Motivational Interviewing，Six treatment sessions delivered twice per week, with each session lasting up to 30 minutes
Arkkukangas et al., 2022	SWE	Physical activity	RCT	72	79	behavior	HPB	offline	exercise Intervention	Frändin/Grimby activity scale	Group Exercise Program: A group-based exercise plan conducted for 50–60 minutes per week over 12 weeks.
Capps et al., 2022（1）	USA	Hand washing	quasi-experiment			behavior	PHB	offline	information intervention	Daily Disinfectant Usage (grams)	Gain-Framed Information: Information emphasizing the benefits of using disinfectants, delivered over 45 days
Capps et al., 2022（2）	USA	Hand washing	quasi-experiment			behavior	PHB	offline	information intervention	Daily Disinfectant Usage (grams)	Normative-Framed Information: Information stressing that everyone should adhere to disinfectant use guidelines, delivered over 45 days.
Cho et al., 2023	KOR	Prevention intention of COVID-19	quasi-experiment	58.5	29.4	intention	PHB	offline	health education	Self-management efficacy for COVID-19 scale	Lecture-Based Education and Handwashing Guidance: A session-based approach combining theoretical instruction and practical handwashing demonstration, conducted once per week for 30 minutes over 8 weeks.
Cookson et al., 2021	GBR	COVID-19 vaccine	RCT	34.16	20.3	behavior	HPB	online	information intervention	Beliefin Anti-Vaccine Conspiracy Theories Scale	Normative Feedback Condition: A single-session intervention that informs participants about social norms regarding vaccination, with a follow-up conducted 6 weeks later.
Cowley et al., 2021	GBR	Physical activity	RCT	14.14	0	behavior	HPB	online	mixed intervention	the 8-item subscale World Health Organisation HBSC	Mixed Intervention Program: A combined intervention consisting of three 30-minute physical activity sessions per week for 6 weeks.
Feith et al., 2021	HUN	Hand washing	RCT			intention	PHB	online	health education	Hand Hygiene Attitude Scale	Handwashing Health Education: A one-day session providing a total of 4 hours of education focused on proper handwashing.
Frias-Navarro et al., 2021（1）		Hand washing	quasi-experiment	33.17	31.62	intention	PHB	online	information intervention	Handwashing Attitude Scale	Deontological Ethical Message: “No matter how difficult it may be, we all need to do it because it is the right thing to do.”
Frias-Navarro et al., 2021（2）		Social distancing	quasi-experiment	33.17	31.62	intention	PHB	online	information intervention	Social Distancing Attitude Scale	Utilitarian Ethical Message: “We all need to do it, no matter how difficult, because these sacrifices are negligible compared to the harm prevented.”
Frias-Navarro et al., 2021（3）		Hand washing	quasi-experiment	33.17	31.62	intention	PHB	online	information intervention	Handwashing Attitude Scale	Virtue Ethics Message: “We all need to do it, regardless of the difficulties, because that is what a good person would do.”
Frias-Navarro et al., 2021（4）		Social distancing	quasi-experiment	33.17	31.62	intention	PHB	online	information intervention	Social Distancing Attitude Scale	Deontological Ethical Message: “No matter how difficult it may be, we all need to do it because it is the right thing to do.”
Frias-Navarro et al., 2021（5）		Hand washing	quasi-experiment	33.17	31.62	intention	PHB	online	information intervention	Handwashing Attitude Scale	Utilitarian Ethical Message: “We all need to do it, no matter how difficult, because these sacrifices are negligible compared to the harm prevented.”
Frias-Navarro et al., 2021（6）		Social distancing	quasi-experiment	33.17	31.62	intention	PHB	online	information intervention	Social Distancing Attitude Scale	Virtue Ethics Message: “We all need to do it, regardless of the difficulties, because that is what a good person would do.”
García Pérez de Sevilla et al., 2021a	ESP	Physical activity	RCT	43.05	33.5	behavior	HPB	online	exercise Intervention	the Health-Promoting Lifestyle Profile II	Individual Supervised Exercise Program: 60 minutes per session, three sessions per week, totaling 18 sessions over 6 weeks.
García Pérez de Sevilla et al., 2021b（1）	ESP	Physical activity	RCT	41.57	29.5	behavior	HPB	offline	mixed intervention	the Health Promoting Lifestyle Profile II	Lifestyle Intervention: 60 minutes per session, three sessions per week, totaling 18 sessions over 6 weeks.
García Pérez de Sevilla et al., 2021b（2）	ESP	Physical activity	RCT	41.57	29.5	behavior	HPB	offline	mixed intervention	the Health Promoting Lifestyle Profile II	Lifestyle Intervention: 60 minutes per session, three sessions per week, totaling 18 sessions over 6 weeks.
García Pérez de Sevilla et al., 2021b（3）	ESP	Healthy nutrition	RCT	41.57	29.5	behavior	HPB	offline	mixed intervention	the Health Promoting Lifestyle Profile II	Lifestyle Intervention: 60 minutes per session, three sessions per week, totaling 18 sessions over 6 weeks.
Garcia et al., 2023（1）	ESP	Healthy nutrition	RCT	48.15	25.5	behavior	HPB	online	psychological intervention	Mediterranean diet adherence screener scale	Mindfulness-Based Cognitive Therapy: 8 weeks.
Garcia et al., 2023（2）	ESP	Healthy nutrition	RCT	48.15	25.5	behavior	HPB	online	mixed intervention	Mediterranean diet adherence screener scale	Lifestyle Modification Program: 8 weeks.
Garcia et al., 2023（3）	ESP	Physical activity	RCT	48.15	25.5	behavior	HPB	online	psychological intervention	The international physical activity questionnaire-short form	Mindfulness-Based Cognitive Therapy: 8 weeks.
Garcia et al., 2023（4）	ESP	Physical activity	RCT	48.15	25.5	behavior	HPB	online	mixed intervention	The international physical activity questionnaire-short form	Lifestyle Modification Program: 8 weeks.
Gelfand et al., 2022（1）	USA	Mask wearing	quasi-experiment	46.79	45.5	intention	PHB	online	information intervention	mask wearing attitude scale	Information presentation emphasizing that wearing a mask can protect oneself from viral infection.
Gelfand et al., 2022（2）	USA	Mask wearing	quasi-experiment	46.79	45.5	intention	PHB	online	information intervention	mask wearing attitude scale	Information presentation emphasizing that wearing a mask can protect others from viral infection.
Gelfand et al., 2022（3）	USA	Mask wearing	quasi-experiment	46.79	45.5	intention	PHB	online	information intervention	mask wearing attitude scale	Information presentation emphasizing that wearing a mask can protect others from viral infection, with an additional emphasis on patriotism.
Gelfand et al., 2022（4）	USA	Mask wearing	quasi-experiment	46.79	45.5	intention	PHB	online	information intervention	mask wearing attitude scale	Information presentation emphasizing the scientific evidence supporting mask use for protection against viral infection.
Gelfand et al., 2022（5）	USA	Mask wearing	quasi-experiment	46.79	45.5	intention	PHB	online	information intervention	mask wearing attitude scale	Information presentation emphasizing that wearing a mask can protect oneself from viral infection.
Gelfand et al., 2022（6）	USA	Mask wearing	quasi-experiment	46.79	45.5	intention	PHB	online	information intervention	mask wearing attitude scale	Information presentation emphasizing that wearing a mask can protect others from viral infection.
Gelfand et al., 2022（7）	USA	Mask wearing	quasi-experiment	46.79	45.5	intention	PHB	online	information intervention	mask wearing attitude scale	Information presentation emphasizing that wearing a mask can protect others from viral infection, with an additional emphasis on patriotism.
Gelfand et al., 2022（8）	USA	Mask wearing	quasi-experiment	46.79	45.5	intention	PHB	online	information intervention	mask wearing attitude scale	Information presentation emphasizing the scientific evidence supporting mask use for protection against viral infection.
Grajek et al., 2022（1）	POL	Physical activity	RCT	64	0	behavior	HPB	offline	health education	Pedometer-Based Assessment	Dietary Guidance: Provided over a period of 12 weeks.
Grajek et al., 2022（2）	POL	Physical activity	RCT	64	0	behavior	HPB	offline	exercise Intervention	Pedometer-Based Assessment	Physical Exercise Program: Conducted for 45 minutes per session over 12 weeks.
Ha et al., 2022（1）	KOR	Physical activity	RCT		0	behavior	HPB	online	exercise Intervention	Fitbit Versa Pedometer	Mobile Wellness Program: Conducted over 12 weeks.
Ha et al., 2022（2）	KOR	Physical activity	RCT		0	intention	HPB	online	exercise Intervention	The Behavioral Regulation in Exercise Questionnaire-2	Mobile Wellness Program: Conducted over 12 weeks.
Han et al., 2022（1）	CHN	Physical activity	quasi-experiment		49.09	behavior	HPB	online	exercise Intervention	GENEActiv waveform triaxial accelerometer	Mild Physical Activity Intervention: A parent-child physical activity intervention for preschool children based on a smartphone app, delivered twice per week for 30 minutes per session over 8 weeks.
Han et al., 2022（2）	CHN	Physical activity	quasi-experiment		49.09	behavior	HPB	online	exercise Intervention	GENEActiv waveform triaxial accelerometer	High-Intensity Physical Activity Intervention: A parent-child physical activity intervention for preschool children based on a smartphone app, delivered twice per week for 30 minutes per session over 8 weeks.
Hsu et al., 2022（1）	TWN	Prevention intention of COVID-19	RCT		25.2	intention	PHB	online	health education	knowledge toward COVID-19 scale	Multimedia Teaching Intervention on COVID-19 Knowledge: A single-session intervention lasting 90 minutes.
Hsu et al., 2022（2）	TWN	Prevention intention of COVID-19	RCT		25.2	intention	PHB	online	health education	attitude toward COVID-19 scale	Multimedia Teaching Intervention on COVID-19 Knowledge: A single-session intervention lasting 90 minutes.
Hsu et al., 2022（3）	TWN	Prevention intention of COVID-19	RCT		25.2	intention	PHB	online	health education	behavior intention toward COVID-19 scale	Multimedia Teaching Intervention on COVID-19 Knowledge: A single-session intervention lasting 90 minutes.
Iles et al., 2022（1）	USA	Social distancing	quasi-experiment	39.1	47.89	intention	PHB	online	information intervention	Attitude Toward the Effectiveness of Social Distancing	Narrative Information Intervention: Participants are required to read narrative-form information related to COVID-19; single session.
Iles et al., 2022（2）	USA	Social distancing	quasi-experiment	39.1	47.89	intention	PHB	online	information intervention	Social Distancing Behavioral Intention	Narrative Information Intervention: Participants are required to read narrative-form information related to COVID-19; single session.
Iles et al., 2022（3）	USA	COVID-19 vaccine	quasi-experiment	39.1	47.89	intention	HPB	online	information intervention	Attitude Toward Vaccine Effectiveness	Narrative Information Intervention: Participants are required to read narrative-form information related to COVID-19; single session.
Iles et al., 2022（4）	USA	COVID-19 vaccine	quasi-experiment	39.1	47.89	intention	HPB	online	information intervention	Vaccine Behavioral Intention	Narrative Information Intervention: Participants are required to read narrative-form information related to COVID-19; single session.
Jafree et al., 2022（1）	PAK	Prevention intention of COVID-19	RCT		27.05	intention	PHB	online	health education	infection prevention and control scale	WhatsApp-Based Health Education Intervention: Conducted over 12 weeks.
Jafree et al., 2022（2）	PAK	Prevention intention of COVID-19	RCT		27.05	intention	PHB	online	health education	COVID-19 knowledge scale	WhatsApp-Based Health Education Intervention: Conducted over 12 weeks.
Jordan et al., 2021（1）	USA	Prevention intention of COVID-19	quasi-experiment	39	57	intention	PHB	online	information intervention	prevention intentions scale	A single session emphasizing the virus’s harm to individuals and the benefits of preventive measures for personal protection.
Jordan et al., 2021（2）	USA	Prevention intention of COVID-19	quasi-experiment	39	57	intention	PHB	online	information intervention	prevention intentions scale	A single session emphasizing the virus’s harm to the community and the benefits of preventive measures for community protection.
Jordan et al., 2021（3）	USA	Prevention intention of COVID-19	quasi-experiment	39	57	intention	PHB	online	information intervention	prevention intentions scale	A single session emphasizing the virus’s harm to both individuals and the community and the benefits of preventive measures for both.
Kemp et al., 2022（1）	USA	Prevention intention of COVID-19	quasi-experiment	38.76	51	intention	PHB	online	information intervention	Behavioral intentions scale	A single session presenting high-risk behaviors during the pandemic, outlining the corresponding risk of infection, and recommending a ban on going out.
Kemp et al., 2022（2）	USA	Prevention intention of COVID-19	quasi-experiment	38.76	51	intention	PHB	online	information intervention	Behavioral intentions scale	A single session presenting low-risk behaviors during the pandemic, outlining the corresponding risk of infection, and recommending moderate outdoor activity.
Kemp et al., 2022（3）	USA	Prevention intention of COVID-19	quasi-experiment	38.76	51	intention	PHB	online	information intervention	Behavioral intentions scale	A single session presenting high-risk behaviors during the pandemic, outlining the corresponding risk of infection, and recommending a ban on going out.
Kemp et al., 2022（4）	USA	Prevention intention of COVID-19	quasi-experiment	38.76	51	intention	PHB	online	information intervention	Behavioral intentions scale	A single session presenting low-risk behaviors during the pandemic, outlining the corresponding risk of infection, and recommending moderate outdoor activity.
Kerr et al., 2021（1）	GBR	COVID-19 vaccine	quasi-experiment	43.2	48.3	intention	HPB	online	information intervention	the Oxford COVID-19 Vaccine Hesitancy Scale	A session presenting information on the scientific evidence supporting vaccines.
Kerr et al., 2021（2）	GBR	Prevention intention of COVID-19	quasi-experiment	43.2	48.3	intention	PHB	online	information intervention	Vaccine Intentions	Information on the scientific evidence for vaccines delivered in a long-message format.
Kerr et al., 2021（3）	GBR	Prevention intention of COVID-19	quasi-experiment	43.2	48.3	intention	PHB	online	information intervention	Vaccine Intentions	Information on the scientific evidence for vaccines delivered in a short-message format.
Kim & Ryoo，2022（1）	USA	Social distancing	quasi-experiment	45.24	28.33	intention	PHB	online	psychological intervention	intentions to comply with social distancing guidelines	A single-session intervention using an online chatbot to promote adherence to social distancing by applying false induction theory.
Kim & Ryoo，2022（2）	USA	Social distancing	quasi-experiment	45.24	28.33	intention	PHB	online	psychological intervention	intentions to comply with social distancing guidelines	A single-session intervention using an online chatbot to promote adherence to social distancing by applying false induction theory.
Kim et al，2022（1）	USA	Social distancing	RCT	31.39	45.7	intention	HPB	online	psychological intervention	physical distancing scale	A single-session intervention in which participants are asked to imagine the positive outcomes of virus prevention.
Kim et al，2022（2）	USA	Prevention intention of COVID-19	RCT	31.39	45.7	intention	PHB	online	psychological intervention	Attention to COVID-19 information scale	A single-session intervention in which participants are asked to imagine the positive outcomes of virus prevention.
Kleschnitzki et al., 2022	GER	Physical activity	quasi-experiment	86.06	17.24	behavior	HPB	offline	mixed intervention	Tinetti test	Hybrid Intervention Combining Serious Gaming and Physical Training: Conducted 3 times per week, with each session lasting 1 hour.
Liang et al., 2021（1）	GBR	Physical activity	RCT	72.2	46	behavior	HPB	online	exercise Intervention	International Physical Activity Questionnaire-elderly MET-min/week	Physical Intervention Comprising Five Movements: Administered twice per day for 28 days.
Liang et al., 2021（2）	GBR	Physical activity	RCT	72.2	46	behavior	HPB	online	exercise Intervention	International Physical Activity Questionnaire-elderly MET-min/week	Physical Intervention Comprising Five Chen-Style Tai Chi Movements: Administered twice per day for 28 days.
Liang et al., 2021（3）	GBR	Physical activity	RCT	72.2	46	behavior	HPB	online	mixed intervention	International Physical Activity Questionnaire-elderly MET-min/week	Alternating Physical and Tai Chi Interventions: One set of each exercise per day for 28 days.
Liang et al., 2021（4）	GBR	Physical activity	RCT	72.2	46	behavior	HPB	online	exercise Intervention	Moderate to Vigorous Physical Activity min/day	Physical Intervention Comprising Five Movements: Administered twice per day for 28 days.
Liang et al., 2021（5）	GBR	Physical activity	RCT	72.2	46	behavior	HPB	online	exercise Intervention	Moderate to Vigorous Physical Activity min/day	Physical Intervention Comprising Five Chen-Style Tai Chi Movements: Administered twice per day for 28 days.
Liang et al., 2021（6）	GBR	Physical activity	RCT	72.2	46	behavior	HPB	online	mixed intervention	Moderate to Vigorous Physical Activity min/day	Alternating Physical and Tai Chi Interventions: One set of each exercise per day for 28 days.
Lin et al., 2021	TWN	Physical activity	RCT	62.2	51.8	behavior	HPB	online	mixed intervention	Godin leisure-time physical activity scale	Health Guidance Intervention
Linares et al., 2023（1）	USA	Physical activity	quasi-experiment	9.8	47.75	behavior	HPB	online	mixed intervention	the Eating and Activity Tool for Students（moderate/vigorous PA）	School-Based CalFresh Healthy Living Interventions: Implemented over the course of one academic year.
Linares et al., 2023（2）	USA	Physical activity	quasi-experiment	9.8	47.75	behavior	HPB	online	mixed intervention	the Eating and Activity Tool for Students（students had a structured PE class）	School-Based CalFresh Healthy Living Interventions: Implemented over the course of one academic year.
Matkovic et al.,2021（1）	USA	Hand washing	quasi-experiment	32.69	43.9	intention	PHB	online	information intervention	Hand washing intention	Information presentation emphasizing that handwashing can prevent viral infection.
Matkovic et al.,2021（2）	USA	Hand washing	quasi-experiment	32.69	43.9	intention	PHB	online	information intervention	Hand washing intention	Information presentation emphasizing that handwashing helps maintain good health.
Matkovic et al.,2021（3）	USA	Hand washing	quasi-experiment	32.69	43.9	intention	PHB	online	information intervention	Hand washing intention	Information presentation emphasizing that most people adhere to handwashing guidelines.
Matkovic et al.,2021（4）	USA	Hand washing	quasi-experiment	32.69	43.9	intention	PHB	online	information intervention	Hand washing intention	Information presentation emphasizing that handwashing helps protect your loved ones.
Matkovic et al.,2021（5）	USA	Hand washing	quasi-experiment	32.69	43.9	intention	PHB	online	information intervention	Hand washing emotion	Information presentation emphasizing that handwashing can prevent viral infection.
Matkovic et al.,2021（6）	USA	Hand washing	quasi-experiment	32.69	43.9	intention	PHB	online	information intervention	Hand washing emotion	Information presentation emphasizing that handwashing helps maintain good health.
Matkovic et al.,2021（7）	USA	Hand washing	quasi-experiment	32.69	43.9	intention	PHB	online	information intervention	Hand washing emotion	Information presentation emphasizing that most people adhere to handwashing guidelines.
Matkovic et al.,2021（8）	USA	Hand washing	quasi-experiment	32.69	43.9	intention	PHB	online	information intervention	Hand washing emotion	Information presentation emphasizing that handwashing helps protect your loved ones.
McDonough et al., 2022（1）	USA	Physical activity	RCT	22.8	25	behavior	HPB	online	exercise Intervention	moderate/vigorous Physical Activity min/day	Aerobic and Muscle-Strengthening Video-Based Exercise Intervention: Conducted over 12 weeks.
McDonough et al., 2022（2）	USA	Physical activity	RCT	22.8	25	behavior	HPB	online	exercise Intervention	light physical activity（min/day）	Aerobic and Muscle-Strengthening Video-Based Exercise Intervention: Conducted over 12 weeks.
McDonough et al., 2022（3）	USA	Physical activity	RCT	22.8	25	behavior	HPB	online	exercise Intervention	Muscle-strengthening physical activity day/week	Aerobic and Muscle-Strengthening Video-Based Exercise Intervention: Conducted over 12 weeks.
Miyajima & Murakami, 2021（1）	JPN	Prevention intention of COVID-19	quasi-experiment	37.9	36.26	intention	PHB	online	information intervention	prevention intentions scale	A single session highlighting that adhering to guidelines benefits personal health,study 1
Miyajima & Murakami, 2021（2）	JPN	Prevention intention of COVID-19	quasi-experiment	37.9	36.26	intention	PHB	online	information intervention	prevention intentions scale	A single session highlighting that adhering to guidelines enhances group safety,study 1
Miyajima & Murakami, 2021（3）	JPN	Prevention intention of COVID-19	quasi-experiment	37.9	36.26	intention	PHB	online	information intervention	prevention intentions scale	A single session highlighting that adhering to guidelines benefits both individual and group safety,study 1
Miyajima & Murakami, 2021（4）	JPN	Prevention intention of COVID-19	quasi-experiment	37.9	36.26	intention	PHB	online	information intervention	prevention intentions scale	A single session highlighting that adhering to guidelines benefits personal health,study 2
Miyajima & Murakami, 2021（5）	JPN	Prevention intention of COVID-19	quasi-experiment	37.9	36.26	intention	PHB	online	information intervention	prevention intentions scale	A single session highlighting that adhering to guidelines enhances group safety,study 2
Miyajima & Murakami, 2021（6）	JPN	Prevention intention of COVID-19	quasi-experiment	37.9	36.26	intention	PHB	online	information intervention	prevention intentions scale	A single session highlighting that adhering to guidelines benefits both individual and group safety,study 2
Mueller et al., 2022	GBR	Physical activity	RCT	50.7	21.9	behavior	HPB	online	mixed intervention	International Physical Activity Questionnaire（MET-min per week）	Guided Self-Help Intervention Based on Acceptance and Commitment Therapy: Includes health guidance, dietary behavior, and physical activity interventions over 12 weeks.
Muis et al., 2022（1）		Prevention intention of COVID-19	quasi-experiment	37.94	45.29	intention	PHB	online	information intervention	COVID-19 concern sclae	Single session delivering positively framed information about infection prevention.
Muis et al., 2022（2）		Prevention intention of COVID-19	quasi-experiment	37.94	45.29	intention	PHB	online	information intervention	COVID-19 concern sclae	Single session delivering negatively framed information about infection prevention.
Muis et al., 2022（3）		Social distancing	quasi-experiment	37.94	45.29	intention	PHB	online	information intervention	Social Distancing intention	Single session delivering positively framed information about infection prevention.
Muis et al., 2022（4）		Social distancing	quasi-experiment	37.94	45.29	intention	PHB	online	information intervention	Social Distancing intention	Single session delivering negatively framed information about infection prevention.
Muis et al., 2022（5）		Prevention intention of COVID-19	quasi-experiment	37.94	45.29	intention	PHB	online	information intervention	Willingness to engage in preventive action	Single session delivering positively framed information about infection prevention.
Muis et al., 2022（6）		Prevention intention of COVID-19	quasi-experiment	37.94	45.29	intention	PHB	online	information intervention	Willingness to engage in preventive action	Single session delivering negatively framed information about infection prevention.
Muis et al., 2022（7）		Social distancing	quasi-experiment	37.94	45.29	intention	PHB	online	information intervention	Social Distancing of 7 items	Single session delivering positively framed information about infection prevention.
Muis et al., 2022（8）		Social distancing	quasi-experiment	37.94	45.29	intention	PHB	online	information intervention	Social Distancing of 7 items	Single session delivering negatively framed information about infection prevention.
Murukesu et al., 2021	MYS	Physical activity	RCT	69.3	11.9	behavior	HPB	online	mixed intervention	International Physical Activity Questionnaire	WE-RISE Intervention (Multi-Domain Intervention): Conducted over 6 months.
Nekar et al., 2022（1）	KOR	Physical activity	RCT		100	intention	HPB	offline	mixed intervention	22-item Intrinsic Motivation Inventory of motivation in physical activity	Mirror Visual Feedback Group: Participants receive exercise interventions and are required to adjust their movements based on mirror-reflected images; sessions are held three times per week for 4 weeks (total 12 sessions).
Nekar et al., 2022（2）	KOR	Physical activity	RCT		100	intention	HPB	offline	exercise Intervention	22-item Intrinsic Motivation Inventory of motivation in physical activity	Therapist-Based Feedback Group: Participants receive standard exercise interventions delivered by a therapist; sessions are held three times per week for 4 weeks (total 12 sessions).
Nekar et al., 2022（3）	KOR	Physical activity	RCT		100	intention	HPB	offline	mixed intervention	22-item Intrinsic Motivation Inventory of motivation in physical activity	Augmented Reality-Based Training Group: Participants receive exercise interventions with audio and video corrective feedback provided; sessions are held three times per week for 4 weeks (total 12 sessions).
Okuhara et al., 2020（1）	JPN	Social distancing	quasi-experiment		49.7	intention	PHB	online	information intervention	intention to stay at home	A single session emphasizing that individuals should adhere to COVID-19 preventive measures, with the message stated to be released by the local governor.
Okuhara et al.,2020（2）	JPN	Social distancing	quasi-experiment		49.7	intention	PHB	online	information intervention	intention to stay at home	A single session emphasizing that individuals should adhere to COVID-19 preventive measures, with the message stated to be released by an infectious disease control expert.
Okuhara et al.,2020（3）	JPN	Social distancing	quasi-experiment		49.7	intention	PHB	online	information intervention	intention to stay at home	A single session emphasizing that individuals should adhere to COVID-19 preventive measures, with the message stated to be released by an emergency physician.
Okuhara et al.,2020（4）	JPN	Social distancing	quasi-experiment		49.7	intention	PHB	online	information intervention	intention to stay at home	A single session presenting information on compliance with preventive measures, as released by a patient who contracted COVID-19.
Okuhara et al.,2020（5）	JPN	Social distancing	quasi-experiment		49.7	intention	PHB	online	information intervention	intention to stay at home	A single session presenting information on compliance with preventive measures, as released by a resident living in a high-prevalence area.
Plumb Vilardaga et al., 2022（1）	USA	Physical activity	RCT	71.77	15.4	behavior	HPB	online	mixed intervention	Rapid assessment of physical activity	Engage‑PA Intervention: A 6‑week intervention combining a physical activity program with value-based guidance.
Plumb Vilardaga et al., 2022（2）	USA	Physical activity	RCT	71.77	15.4	behavior	HPB	online	mixed intervention	Daily steps	Engage‑PA Intervention: A 6‑week intervention combining a physical activity program with value-based guidance.
Schneider et al., 2021	USA	Prevention intention of COVID-19	RCT	45.25	48.58	intention	PHB	online	psychological intervention	Behavioral Intention to Wear Eye Protection	Non-Pharmaceutical Health Intervention: A single session using images enhanced by evidence quality (high/low) and certainty level (high/low) to increase the likelihood of individuals wearing eye protection.
Silva et al., 2022（1）	PRT	Physical activity	RCT	48.13	22.6	behavior	HPB		mixed intervention	moderate/vigorous PA min/day	Combined Training Program: Conducted over 16 weeks.
Silva et al., 2022（2）	PRT	Physical activity	RCT	48.13	22.6	behavior	HPB		mixed intervention	light physical activity（min/day）	Combined Training Program: Conducted over 16 weeks.
Solnick et al., 2021	USA	Prevention intention of COVID-19	quasi-experiment	45	50.53	intention	PHB	online	information intervention	perceived attitude effectiveness scale	A single session presenting information from COVID-19 victims intended to evoke care and concern in participants.
Sparkman et al., 2022（1）	USA	Mask wearing	quasi-experiment	36.62	36.5	intention	PHB	online	psychological intervention	Health-Related Behavioral Intentions of Mask wearing	An intervention designed to “activate” human identification in order to promote COVID‑19–related health behaviors.
Sparkman et al., 2022（2）	USA	Social distancing	quasi-experiment	36.62	36.5	intention	PHB	online	psychological intervention	Health-Related Behavioral Intentions of Social distancing	An intervention designed to “activate” human identification in order to promote COVID‑19–related health behaviors.
Starick et al., 2021（1）	CAN	Health behavior	quasi-experiment	20.24	0	behavior	HPB	online	information intervention	Coping during COVID-19 Questionnaire	The “Threat” condition prompted participants to reflect on any barriers posed by COVID-19 that may have hindered their ability to maintain good health and well-being
Starick et al., 2021（2）	CAN	Health behavior	quasi-experiment	20.24	0	behavior	HPB	online	information intervention	Coping during COVID-19 Questionnaire	The “Opportunity” condition prompted participants to reflect on any opportunities that COVID-19 presented for maintaining good health and well-being
Thorpe et al., 2022（1）	USA	COVID-19 vaccine	quasi-experiment		78	intention	HPB	online	information intervention	COVID-19 vaccine intentions scale	A single session presenting health information related to vaccination.
Thorpe et al., 2022（2）	USA	COVID-19 vaccine	quasi-experiment		78	intention	HPB	online	information intervention	COVID-19 vaccine intentions scale	A single session presenting vaccination-related information using a timeline format.
Torres et al., 2021	USA	Health behavior	RCT	40.2	44.1	behavior	HPB	online	information intervention	information seeking behavior of COVID-19	Health information about COVID-19 delivered by doctors of various races, genders, and ages.
Van Baal et al., 2022（1）	GBR	Social distancing	quasi-experiment	39.15	39.2	intention	PHB	online	information intervention	visual analogue scale of permissive attitudes to going out	A single session emphasizing how an individual's outings affect others.
Van Baal et al., 2022（2）	GBR	Social distancing	quasi-experiment	39.15	39.2	intention	PHB	online	information intervention	visual analogue scale of permissive attitudes to going out	A single session emphasizing that individuals should comply with stay-at-home orders.
Wilke et al., 2022（1）		Physical activity	RCT	32.8	31.1	intention	HPB	online	exercise Intervention	Self-­Concordance Scale of exercise motivation	Digital Home Exercise: A remote exercise program conducted over 4 weeks.
Wilke et al., 2022（2）		Physical activity	RCT	32.8	31.1	behavior	HPB	online	exercise Intervention	Nordic Physical Activity Questionnaire-Short of moderate Physical Activity	Digital Home Exercise: A remote exercise program conducted over 4 weeks.
Wilke et al., 2022（3）		Physical activity	RCT	32.8	31.1	behavior	HPB	online	exercise Intervention	Nordic Physical Activity Questionnaire-Short of vigorous Physical Activity	Digital Home Exercise: A remote exercise program conducted over 4 weeks.
Wilson et al., 2021（1）A	NZL	Physical activity	quasi-experiment	45.8	18.03	behavior	HPB	offline	mixed intervention	International Physical Activity Questionnaire	Personalized Sleep, Dietary, and Physical Activity Program (with Follow-Up): A 17‑week program with a follow-up at 12 months post-intervention.
Wilson et al., 2021（2）A	NZL	Physical activity	quasi-experiment	45.8	18.03	behavior	HPB	offline	mixed intervention	International Physical Activity Questionnaire of moderate Physical Activity	Personalized Sleep, Dietary, and Physical Activity Program (with Follow-Up): A 17‑week program with a follow-up at 12 months post-intervention.
Wilson et al., 2021（3）A	NZL	Healthy nutrition	quasi-experiment	45.8	18.03	behavior	HPB	offline	mixed intervention	fruit and vegetable intake question	Personalized Sleep, Dietary, and Physical Activity Program (with Follow-Up): A 17‑week program with a follow-up at 12 months post-intervention.
Wilson et al., 2021（1）B	NZL	Physical activity	quasi-experiment	42	21.54	behavior	HPB	offline	mixed intervention	International Physical Activity Questionnaire	Personalized Sleep, Dietary, and Physical Activity Program: A 17‑week program
Wilson et al., 2021（2）B	NZL	Physical activity	quasi-experiment	42	21.54	behavior	HPB	offline	mixed intervention	International Physical Activity Questionnaire of moderate Physical Activity	Personalized Sleep, Dietary, and Physical Activity Program: A 17‑week program
Wilson et al., 2021（3）B	NZL	Healthy nutrition	quasi-experiment	42	21.54	behavior	HPB	offline	mixed intervention	fruit and vegetable intake question	Personalized Sleep, Dietary, and Physical Activity Program: A 17‑week program
Xiao & Yu, 2022（1）	CHN	Prevention intention of COVID-19	quasi-experiment	27.2	48	intention	PHB	online	psychological intervention	online engagement intention scale	A single-session intervention using video to evoke a sense of humor in participants.
Xiao & Yu, 2022（2）	CHN	Prevention intention of COVID-19	quasi-experiment	27.2	48	intention	PHB	online	psychological intervention	Offline engagement intention sclae	A single-session intervention using video to evoke a sense of humor in participants.
Zhao et al., 2022（1）	CHN	Physical activity	RCT	21.2	29.1	behavior	HPB	online	exercise Intervention	International Physical Activity Questionnaire-Short Form of Physical Activity （MET-min/week）	Aerobic Exercise Group: Conducted 3 times per week, with each session lasting 30 minutes over 12 weeks.
Zhao et al., 2022（2）	CHN	Physical activity	RCT	21.2	29.1	behavior	HPB	online	exercise Intervention	International Physical Activity Questionnaire-Short Form of Physical Activity （MET-min/week）	Aerobic Exercise Group: Conducted 3 times per week, with each session lasting 30 minutes over 12 weeks.
Zhao et al., 2022（3）	CHN	Physical activity	RCT	21.2	29.1	behavior	HPB	online	exercise Intervention	International Physical Activity Questionnaire-Short Form of Walking（MET-min/week）	Resistance Training Group: Conducted 3 times per week, with each session lasting 30 minutes over 12 weeks.
Zhao et al., 2022（4）	CHN	Physical activity	RCT	21.2	29.1	behavior	HPB	online	exercise Intervention	International Physical Activity Questionnaire-Short Form of Walking（MET-min/week）	Resistance Training Group: Conducted 3 times per week, with each session lasting 30 minutes over 12 weeks.
Stduy of no control group
Ceylan & Hayran, 2021	TR	Social distancing	quasi-experiment	21.06	42.48	intention	PHB	online	Intervention 1: information intervention	two items of Social distancing	Intervention 1:A single-session intervention presenting information that emphasizes maintaining social distancing for one's own health.
								online	Intervention 2: information intervention	two items of Social distancing	Intervention 2:A single-session intervention presenting information that emphasizes maintaining social distancing for the health of everyone.
Friedman, et al., 2022	USA	Physical Activity	quasi-experiment		9	behavior	HPB	online	Intervention 1: exercise Intervention	International Physical Activity Questionnaire	Intervention 1: WeActive Program: An 8‑week program focusing on aerobic and strength training exercises.
								online	Intervention 2: psychological intervention	International Physical Activity Questionnaire	Intervention 2: WeMindful Program: An 8‑week program focusing on mindfulness courses.
Laird et al., 2022	USA	Physical Activity	RCT	52.1	37.5	behavior	HPB	online	Intervention 1: psychological intervention	International Physical Activity Questionnaire	Intervention 1: App-Based Mindfulness Meditation: A 4‑week app-based mindfulness meditation intervention.
								online	Intervention 1: health education	International Physical Activity Questionnaire	Intervention 2: App-Based Education Control Group: A 4‑week app-based education control group.
Neumer et al., 2022	DEU	Social distancing	quasi-experiment	32.99	41.75	intention	PHB	online	Intervention 1: information intervention	a self-developed behavioral indicator of Social distancing	Intervention 1: A single-session intervention emphasizing that not maintaining social distancing is harmful to oneself.
								online	Intervention 2: information intervention	a self-developed behavioral indicator of Social distancing	Intervention 2: A single-session intervention emphasizing that not maintaining social distancing is harmful to fellow citizens.
Peng et al., 2022	CHN	Mask wearing	quasi-experiment		31.7	intention	PHB	online	Intervention 1: information intervention	(1) wearing mask attitude (2) wearing mask intention	Intervention 1: A single-session intervention presenting information that emphasizes the benefits of engaging in healthy behaviors.
								online	Intervention 2: information intervention		Intervention 2: A single-session intervention presenting information that emphasizes the losses incurred by rejecting healthy behaviors.
Seixas et al., 2022（1）	BR	Physical activity	RCT	58.24	45.9	behavior	HPB	online	Intervention 1: mixed intervention	(1) Physical activity Mean steps/day by a pedometer (2) Physical activity Total steps/week by a pedometer	Intervention 1: Exercise and Educational Interventions: A 12‑week intervention combining exercise with educational components.
								online	Intervention 2: exercise Intervention		Intervention 2: Exercise Interventions: A 12‑week exercise intervention.
Seixas et al., 2022（2）	BR	Healthy nutrition	RCT	58.24	45.9	behavior	HPB	online	Intervention 1: mixed intervention	Newest Vital Sign	Intervention 1: Exercise and Educational Interventions: A 12‑week intervention combining exercise with educational components.
								online	Intervention 2:exercise Intervention		Intervention 2: Exercise Interventions: A 12‑week exercise intervention.
